# Supplementary material for: High Contagiousness and Rapid Spread of Severe Acute Respiratory Syndrome Coronavirus 2
Source: Emerg Infect Dis. 2020 Jul;26(7):1470–7. doi: 10.3201/eid2607.200282 (PMC7323562; doi:10.3201/eid2607.200282)
Supplement: Appendix 1 — Additional data for study of high contagiousness and rapid spread of severe acute respiratory syndrome coronavirus 2. [file 20-0282-Techapp-s1.xlsx]

## Sheet: Appendix 1 Table 1
Article DOI: https://doi.org/10.3201/eid2607.200282
High Contagiousness and Rapid Spread of Severe Acute Respiratory Syndrome Coronavirus 2
Appendix 1 Table 1. Case reports of SARS-CoV-2 infected individuals
Province/city/country	Age	Gender	First day of exposure in Wuhan (if applicable)	Last day of exposure in Wuhan (if applicable)	Departure from Wuhan (if applicable)	Onset date	Hospitalization date	Confirmation date	Date of discharge or death (death cases are commented)	Comment
Anhui					2020-01-17					First confirmed case
Beijing		Male	2020-01-07	2020-01-08	2020-01-08	2020-01-13		2020-01-20	2020-01-25
Beijing			2020-01-09	2020-01-11	2020-01-11	2020-01-14		2020-01-20
Beijing		Female				2020-01-13		2020-01-20
Beijing	45	Male	2020-01-11	2020-01-14	2020-01-14	2020-01-19	2020-01-21	2020-01-22
Beijing	42	Male	2020-01-18	2020-01-18	2020-01-19	2020-01-20	2020-01-20	2020-01-22
Beijing	33	Female				2020-01-18	2020-01-20	2020-01-22
Beijing	33	Female			2020-01-18		2020-01-20	2020-01-22
Beijing		Female			2020-01-08	2020-01-08			2020-01-24
Beijing	37	Male	2020-01-10	2020-01-11	2020-01-11	2020-01-14	2020-01-20	2020-01-21
Beijing	39	Male	2020-01-03	2020-01-04	2020-01-04	2020-01-09	2020-01-14	2020-01-21
Beijing	56	Male	2020-01-08	2020-01-16	2020-01-16	2020-01-16	2020-01-20	2020-01-21
Beijing	18	Female	2020-01-12	2020-01-17	2020-01-17	2020-01-19	2020-01-20	2020-01-21
Beijing	32	Female	2020-01-13	2020-01-14	2020-01-17	2020-01-15	2020-01-20	2020-01-21
Beijing		Male	2020-01-14	2020-01-14		2020-01-18	2020-01-20	2020-01-25
Beijing	50	Male				2020-01-13	2020-01-21	2020-01-23
Beijing	35	Male				2020-01-19	2020-01-21	2020-01-23
Beijing	36	Male				2020-01-19	2020-01-21	2020-01-23
Beijing	37	Male				2020-01-17	2020-01-19	2020-01-23
Beijing	23	Female				2020-01-14	2020-01-21	2020-01-23
Beijing	33	Female				2020-01-17	2020-01-17	2020-01-23
Beijing	49	Male				2020-01-18	2020-01-21	2020-01-23
Beijing	55	Female				2020-01-18	2020-01-21	2020-01-23
Beijing	44	Male				2020-01-18	2020-01-22	2020-01-23
Beijing	65	Male				2020-01-22	2020-01-22	2020-01-23
Beijing	21	Male				2020-01-19	2020-01-19	2020-01-23
Beijing	41	Male				2020-01-20	2020-01-21	2020-01-23
Beijing	40	Female				2020-01-17	2020-01-23	2020-01-24
Beijing	35	Male				2020-01-14	2020-01-15	2020-01-24
Beijing	29	Female				2020-01-22	2020-01-22	2020-01-24
Beijing	42	Male				2020-01-22	2020-01-23	2020-01-24
Beijing	55	Male				2020-01-18	2020-01-22	2020-01-24
Beijing	50	Male				2020-01-15	2020-01-23	2020-01-24
Beijing	55	Female				2020-01-18	2020-01-23	2020-01-24
Beijing	36	Female				2020-01-22	2020-01-22	2020-01-25
Beijing	44	Female				2020-01-10	2020-01-23	2020-01-25
Beijing	45	Male				2020-01-12	2020-01-18	2020-01-25
Beijing	42	Male				2020-01-22	2020-01-23	2020-01-25
Beijing	37	Male				2020-01-18	2020-01-20	2020-01-25
Beijing	31	Female				2020-01-21	2020-01-24	2020-01-25
Beijing	61	Female				2020-01-23	2020-01-23	2020-01-25
Beijing	47	Male				2020-01-22	2020-01-24	2020-01-25
Beijing	63	Male				2020-01-21	2020-01-23	2020-01-25
Beijing	56	Female				2020-01-24	2020-01-24	2020-01-25
Beijing	43	Male				2020-01-23	2020-01-24	2020-01-25
Beijing	17	Female				2020-01-22	2020-01-24	2020-01-25
Beijing	33	Female				2020-01-18	2020-01-18	2020-01-25
Beijing	78	Female				2020-01-24	2020-01-24	2020-01-25
Beijing	32	Male				2020-01-22	2020-01-24	2020-01-25
Chongqing	44	Female			2020-01-15			2020-01-21		First confirmed case
Fujian	70	Male			2020-01-17		2020-01-20	2020-01-22
Gansu	24	Male			2020-01-20	2020-01-16	2020-01-22	2020-01-23		First confirmed case
Guangdong	35	Male			2020-01-15	2020-01-09	2020-01-16		2020-01-23
Guangdong	66	Male	2019-12-29	2020-01-02	2020-01-04	2020-01-03	2020-01-04	2020-01-19		First confirmed case
Guangdong	10	Male	2019-12-29	2019-12-31	2020-01-04	2020-01-01	2020-01-11		2020-01-23
Guangdong	65	Female	2019-12-29	2019-12-29	2020-01-04	2020-01-03	2020-01-09
Guangdong	37	Female	2019-12-29	2019-12-29	2020-01-04	2020-01-02	2020-01-11
Guangdong	36	Male	2019-12-29	2019-12-31		2020-01-01	2020-01-11
Guangdong	63	Female	2020-01-04	2020-01-07		2020-01-08	2020-01-15
Guangxi	66	Female			2020-01-12	2020-01-16	2020-01-17	2020-01-22		First confirmed case
Guangxi	46	Male				2020-01-20	2020-01-21	2020-01-22
Guangxi					2020-01-20	2020-01-21	2020-01-21	2020-01-22
Guangxi	49	Female			2020-01-15	2020-01-21	2020-01-22	2020-01-25
Guangxi	2	Female			2020-01-21	2020-01-22	2020-01-23	2020-01-25
Guizhou	51	Male			2020-01-12		2020-01-14	2020-01-22		First confirmed case
Hainan					2020-01-14					First confirmed case
Hebei	72	Male			2020-01-18	2020-01-19	2020-01-19	2020-01-22		First confirmed case
Heilongjiang	69	Male			2020-01-12	2020-01-12		2020-01-23		First confirmed case
Henan	66	Male			2020-01-07	2019-12-29	2020-01-07	2020-01-21		First confirmed case
Henan	45	Male	2020-01-10	2020-01-22		2020-01-23	2020-01-23	2020-01-26
Henan	47	Female	2020-01-10	2020-01-13		2020-01-14	2020-01-24	2020-01-26
Henan	48	Female	2020-01-10	2020-01-24		2020-01-25	2020-01-25	2020-01-26
Hubei	23	Male				2019-12-24	2019-12-25		2020-01-15
Hunan	57	Female					2020-01-16	2020-01-21		First confirmed case
Hunan	35	Female	2019-12-20	2019-12-31	2019-12-31			2020-01-22
Hunan	40	Female	2019-12-20	2019-12-31	2019-12-31			2020-01-22
Hunan	40	Male				2020-01-05	2020-01-20	2020-01-23
Hunan	45	Male				2020-01-16	2020-01-21	2020-01-23
Hunan	66	Female				2020-01-17	2020-01-21	2020-01-23
Hunan	59	Male				2020-01-16	2020-01-21	2020-01-23
Hunan	23	Female				2020-01-16	2020-01-21	2020-01-23
Jiangsu	37	Male			2020-01-10	2020-01-10	2020-01-10	2020-01-22	2020-01-24	First confirmed case
Jilin	42	Female			2020-01-19		2020-01-19	2020-01-22		First confirmed case
Liaoning	33	Male			2020-01-17	2020-01-11	2020-01-17	2020-01-22		First confirmed case
Liaoning	40	Male			2020-01-13	2020-01-14	2020-01-19	2020-01-22
Liaoning	50	Female			2020-01-15	2020-01-16	2020-01-16	2020-01-23
Liaoning	48	Female	2020-01-25	2020-01-25			2020-01-29	2020-01-30		Asymptomatic at least until 1/30
Macau	66	Male			2020-01-22	2020-01-22	2020-01-22	2020-01-23
Mexico	57	Male	2019-12-25	2020-01-10	2020-01-10					First suspected case
Neimenggu	30	Male			2020-01-21		2020-01-21	2020-01-24
Ningxia	29	Male			2020-01-19					First confirmed case
Qinghai	27	Male			2020-01-21		2020-01-23	2020-01-24		First confirmed case
Shandong	37	Male					2020-01-17	2020-01-22		First confirmed case
Shanghai	56	Female			2020-01-12		2020-01-15	2020-01-20	2020-01-23	First confirmed case, No symptom for 6 days before discharge
Shanghai	35	Male	2020-01-08	2020-01-11	2020-01-11	2020-01-11	2020-01-16	2020-01-21
Shannxi	49	Male			2020-01-19	2020-01-19	2020-01-21	2020-01-24
Shannxi	23	Male			2020-01-22		2020-01-22	2020-01-24
Shanxi		Male	2020-01-12	2020-01-15	2020-01-15	2020-01-19	2020-01-20	2020-01-22		First confirmed case
Sichuan	50	Male			2020-01-13		2020-01-18	2020-01-23
Sichuan	48	Male			2020-01-10		2020-01-18	2020-01-23
Sichuan	36	Male			2020-01-17	2020-01-18	2020-01-20	2020-01-23
Sichuan	34	Male					2020-01-11	2020-01-21		First confirmed case
Sichuan	57	Male			2020-01-15		2020-01-16	2020-01-22
Sichuan	28	Female			2020-01-17		2020-01-19	2020-01-22
Sichuan	37	Male			2020-01-18		2020-01-20	2020-01-22
Sichuan	19	Male			2020-01-13		2020-01-20	2020-01-22
South Korea	35	Female			2020-01-19			2020-01-20		First confirmed case
Tailand	33	Female			2020-01-21
Tailand	61	Female						2020-01-13	2020-01-15	Firstconfirmed case
Taiwan		Female	2020-01-22	2020-01-22		2020-01-25
Taiwan	50	Female	2020-01-13	2020-01-15		2020-01-22
Taiwan			2020-01-20	2020-01-20		2020-01-25
Tianjin	60	Female			2020-01-19		2020-01-19	2020-01-21
Tianjin	58	Male			2020-01-14		2020-01-14	2020-01-21		First confirmed case
Wuhan	69	Female					2020-01-14		2020-01-22	Death
Wuhan	36	Male				2020-01-06	2020-01-09		2020-01-23	Death
Wuhan	73	Male				2019-12-30	2020-01-05		2020-01-22	Death
Wuhan	70	Female				2020-01-15	2020-01-18		2020-01-23	Death
Wuhan	81	Male				2020-01-09	2020-01-13		2020-01-21	Death
Wuhan	65	Female					2020-01-13	2020-01-23	2020-01-23	Death
Wuhan	61	Male				2019-12-20	2019-12-27		2020-01-09	Death
Wuhan	69	Male				2019-12-31	2020-01-03		2020-01-15	Death
Wuhan	89	Male				2020-01-08	2020-01-09		2020-01-18	Death
Wuhan	89	Male				2020-01-13	2020-01-18		2020-01-19	Death
Wuhan	66	Male				2020-01-10	2020-01-16		2020-01-20	Death
Wuhan	75	Male				2020-01-06	2020-01-11		2020-01-20	Death
Wuhan	48	Female				2019-12-10	2019-12-13		2020-01-20	Death
Wuhan	82	Male				2020-01-09	2020-01-14		2020-01-21	Death
Wuhan	66	Male				2019-12-22	2019-12-31		2020-01-21	Death
Wuhan	81	Male				2020-01-15	2020-01-18		2020-01-22	Death
Wuhan	82	Female				2020-01-03	2020-01-06		2020-01-22	Death
Wuhan	65	Male				2020-01-05	2020-01-11		2020-01-21	Death
Wuhan	80	Female				2020-01-11	2020-01-18		2020-01-22	Death
Wuhan	53	Male					2020-01-05		2020-01-21	Death
Wuhan	86	Male				2020-01-02	2020-01-09		2020-01-21	Death
Wuhan	70	Female					2020-01-13		2020-01-21	Death
Wuhan	84	Male				2020-01-06	2020-01-09		2020-01-22	Death
Yunnan	51	Male			2020-01-15		2020-01-16			First confirmed case
Zhejiang	46	Male			2020-01-03	2020-01-04	2020-01-17	2020-01-21	2020-01-24	First confirmed case, no symptoms since 1/20

## Sheet: Appendix 1 Table 2
Article DOI: https://doi.org/10.3201/eid2607.200282
High Contagiousness and Rapid Spread of Severe Acute Respiratory Syndrome Coronavirus 2
Appendix 1 Table 2. Migration indices to and from Wuhan from Baidu Huiyan and calculated number of travelers out of the province of Hubei
Date	Emigration Index	Immigration Index	Total pop size out of Wuhan	Fraction to other provinces	Pop exported out of Hubei from Wuhan	Total Pop size in Wuhan
2020-01-01	3.46	2.85	154038	0.2777	42776	13972843
2020-01-02	3.52	3.09	156709	0.3867	60599	13953700
2020-01-03	5.52	4.22	245748	0.3276	80507	13895824
2020-01-04	6.1	4.45	271570	0.3226	87608	13822367
2020-01-05	5.32	5.08	236844	0.3701	87656	13811682
2020-01-06	5.6	4.31	249310	0.3767	93915	13754252
2020-01-07	6.41	4.25	285371	0.3787	108070	13658089
2020-01-08	7.34	4.47	326774	0.3862	126200	13530318
2020-01-09	8.14	4.81	362390	0.3848	139448	13382067
2020-01-10	6.62	4.6	294720	0.3819	112554	13292138
2020-01-11	7.56	4.64	336568	0.3257	109620	13162141
2020-01-12	6.22	4.37	276912	0.3362	93098	13079779
2020-01-13	5.76	4.83	256433	0.361	92572	13038376
2020-01-14	5.46	4.08	243077	0.352	85563	12976939
2020-01-15	5.91	4.06	263111	0.338	88932	12894578
2020-01-16	6	4	267118	0.3425	91488	12805538
2020-01-17	6.44	4.4	286706	0.3304	94728	12714718
2020-01-18	7.71	4.23	343246	0.3004	103111	12559790
2020-01-19	7.41	4.15	329890	0.305	100617	12414656
2020-01-20	8.31	4.18	369958	0.2933	108509	12230790
2020-01-21	10.74	4.24	478141	0.2816	134644	11941412
2020-01-22	11.84	2.9	527112	0.2523	132990	11543407
2020-01-23	11.14	1.75	495949	0.2343	116201	11125367
2020-01-24	3.89	0.88	173181	0.2754	47694	10991363
2020-01-25	1.3	0.63	57876	0.2544	14724	10961535

## Sheet: Appendix 1 Table 3
Article DOI: https://doi.org/10.3201/eid2607.200282
High Contagiousness and Rapid Spread of Severe Acute Respiratory Syndrome Coronavirus 2
Appendix 1 Table 3. Estimated number of individuals who traveled from Wuhan to provinces outside of Hubei. The number of individuals who traveled before that date was approximated as the average over the first seven days of January.
Province	2019-12-31	Date in January 2020
		1	2	3	4	5	6	7	8	9	10	11	12	13	14	15	16	17	18	19	20	21	22	23	24	25
Shanghai	2937	1602	2116	2924	3096	3766	3316	3710	4117	4023	3478	3265	2354	2872	2528	2394	2457	2294	2059	1847	1702	1578	1476	1537	918	284
Tianjin	608	308	392	565	733	758	773	771	980	978	855	740	609	564	413	579	534	430	481	462	407	430	369	298	156	46
Chongqing	2523	1309	1802	2531	2824	2700	3067	3539	4150	5291	4362	4039	3711	3411	3476	4052	3873	3785	4359	4256	4698	5977	5482	4959	2234	532
Guangdong	7116	4020	5892	7348	7495	8242	7754	8418	9542	10038	8341	7472	6286	6283	5299	5078	5209	5304	5561	5839	6141	8081	8223	7687	5022	1806
Neimenggu	480	185	329	418	597	474	648	799	980	1196	914	774	831	718	535	474	561	516	412	462	518	669	633	446	260	98
Hunan	8101	4760	5861	9166	8826	8171	9075	10730	12319	13082	11494	12083	9553	9668	9286	9393	9696	10293	12872	11315	12431	16257	17078	15226	5403	1366
Hebei	2116	1047	1536	1892	2281	2392	2593	3196	3954	4602	3684	3332	2880	2898	2455	3052	2858	3211	3329	3299	3478	3921	3742	2777	1022	307
Gansu	949	323	721	762	1059	1042	1321	1570	1863	2102	1533	1346	1357	1333	1167	1079	935	946	961	1023	1073	1339	1423	1091	571	168
Zhejiang	3844	2141	3134	4030	3992	4358	4338	4623	5588	5690	4774	4645	3544	3513	3038	2999	3179	3326	3913	3431	3663	4255	3742	3273	1559	544
Jiangsu	4685	2434	3573	4718	5106	5305	5460	6193	6993	7610	6513	5991	4652	4565	4254	4394	4407	4874	5320	4585	4661	5546	5429	4712	2182	758
Jilin	407	200	282	393	489	450	499	571	817	833	560	539	554	590	535	500	481	631	584	627	592	717	633	546	312	93
Heilongjiang	650	339	501	639	706	663	748	970	1111	1268	914	976	997	872	802	868	908	946	961	1056	999	1100	1054	893	416	150
Sichuan	2789	1279	2131	2433	3096	3174	3391	4195	4934	5979	4362	4308	4264	3872	3695	3710	3846	3670	4050	4421	4476	5403	5113	4116	2078	677
Fujian	1961	940	1614	2064	2281	1989	2269	2568	3300	3696	2888	2928	2575	2616	2455	2631	2858	2982	3158	3332	3330	4016	3901	3571	1507	394
Liaoning	943	508	674	786	1032	1018	1197	1427	1405	1558	1267	1212	1025	1077	997	947	1122	1118	1167	1254	1258	1387	1107	843	329	133
Shanxi	1314	632	1034	1155	1602	1208	1596	2055	2712	3262	2446	2255	2132	2051	1677	1710	1362	1634	1819	1880	2035	2486	2530	2331	918	226
Guizhou	2237	986	1551	2187	2553	2416	2917	3310	4248	4494	3006	2558	2409	2513	1945	1552	1576	1462	1545	1550	1665	1817	1581	1438	641	232
Anhui	5200	2988	4043	5554	5812	5447	5684	6649	7908	8842	7427	7606	5871	5949	5858	6657	6491	7225	8272	7489	8398	10854	11069	9522	3412	1048
Shandong	2825	1294	2116	2630	3123	3008	3515	4309	4738	5726	4598	3770	3655	3334	3063	3157	3312	3584	3879	3728	3811	4781	4480	3422	1593	492
Yunnan	1643	832	1254	1622	1738	1705	2119	2254	2843	2718	2181	2188	1911	2051	1580	1447	1549	1548	1545	1616	1813	2199	2056	1637	745	313
Henan	10736	6362	7726	11182	11949	11416	12092	14269	16437	19243	15414	16559	13652	13694	14026	15866	17256	18263	19222	19332	23011	29549	29887	26384	8624	2506
Qinghai	233	77	172	172	272	237	349	400	523	399	383	236	360	256	243	184	160	115	137	99	111	96	158	99	69	29
Guangxi	1915	801	1457	1892	2281	2108	2194	2854	3823	4566	3448	3298	3323	3077	2455	2263	2164	2236	2059	2507	2664	2964	2899	2579	1143	411
Ningxia	266	92	219	197	353	332	324	371	556	797	501	471	443	385	267	210	240	143	240	264	222	239	211	99	87	35
Hainan	1248	693	1050	1032	1276	1232	1521	1883	1765	1921	1356	1212	1274	1026	948	1000	1122	1089	1098	1287	1369	1721	1739	1587	866	394
Beijing	4083	1972	2977	3883	3829	5234	5260	5536	5980	5400	4804	3904	3351	3693	3452	3420	3419	3068	2506	2243	2072	2247	2056	1785	675	243

## Sheet: Appendix 1 Table 4
Article DOI: https://doi.org/10.3201/eid2607.200282
High Contagiousness and Rapid Spread of Severe Acute Respiratory Syndrome Coronavirus 2
Appendix 1 Table 4. Sensitivity analysis of the ‘first arrival model’ to changes in surveillance intensity*
Scenario #	Detection Start	Detection level increases	Min Detection level	Max Detection level	Growth rate	t0	GOF test p-value	Neg. Log-likelihood	AICc (i.e. with small sample correction)
1	Dec 31st	-	1	1	0.28	Dec 19th	0.84	72.43	149.4
2	Dec 31st	-	0.5	0.5	0.28	Dec 17th	0.81	72.43	149.4
3	Dec 31st	-	0.1	0.1	0.28	Dec 11th	0.84	72.43	149.4
4	Dec 31st	-	0.01	0.01	0.28	Dec 3rd	0.82	72.43	149.4
5	Dec 25th	-	1	1	0.28	Dec 20th	0.78	72.71	149.9
6	Dec 25th	-	0.5	0.5	0.28	Dec 18th	0.78	72.71	149.9
7	Dec 25th	-	0.1	0.1	0.28	Dec 12th	0.79	72.71	149.9
8	Dec 25th	-	0.01	0.01	0.28	Dec 4th	0.79	72.71	149.9
9	Dec 1st	-	1	1	0.29	Dec 21st	0.66	72.76	150
10	Dec 1st	-	0.5	0.5	0.29	Dec 18th	0.76	72.76	150
11	Dec 1st	-	0.1	0.1	0.29	Dec 12th	0.76	72.77	150.1
12	Dec 1st	-	0.01	0.01	0.29	Dec 5th	0.74	72.77	150.1
13	Dec 31st	Dec 31st to Jan 20	0.1	0.7	0.21	Dec 8th	0.9	73.55	151.6
14	Dec 25th	Dec 31st to Jan 20	0.1	0.7	0.22	Dec 9th	0.85	73.72	152
15	Dec 1st	Dec 31st to Jan 20	0.1	0.7	0.22	Dec 10th	0.82	73.78	152.1
16	Dec 25th	Dec 31st to Jan 20	0.05	0.35	0.22	Dec 6th	0.82	73.78	152.1
17	Dec 31st	Dec 31st to Jan 10	0.1	0.7	0.25	Dec 15th	0.95	74.6	153.7
18	Dec 25th	Dec 31st to Jan 10	0.1	0.7	0.25	Dec 15th	0.93	74.67	153.9
19	Dec 25th	Dec 31st to Jan 10	0.05	0.35	0.25	Dec 13th	0.93	74.67	153.9
20	Dec 1st	Dec 31st to Jan 10	0.1	0.7	0.24	Dec 14th	0.96	75.52	155.6
21	Dec 31st	Dec 31st to Jan 20	0.03	0.05	0.23	Dec 1st	0.93	72.72	152.5
22	Dec 25th	Dec 31st to Jan 20	0.05	0.1	0.21	Dec 1st	0.98	73.48	154.1
23	Dec 1st	Dec 31st to Jan 20	0.03	0.1	0.21	Dec 1st	0.74	73.54	154.2
*Probability of detection (surveillance) changes from 0% to ‘Min Detection level’ at the ‘Detection Start’ date. For the first 12 scenarios, the detection level does not increase. For scenarios 13-23, detection levels increase linearly during the period specified. The ‘Growth rate’ and ‘t0’ columns report the estimated growth rate, and t0. ‘GoF test p-value’ denotes the p-values of the goodness-o…

## Sheet: Appendix 1 Table 5
Article DOI: https://doi.org/10.3201/eid2607.200282
High Contagiousness and Rapid Spread of Severe Acute Respiratory Syndrome Coronavirus 2
Appendix 1 Table 5. Parameters and their ranges of variations distributions for each parameter used in the calculation of R0
Parameters	Description	Ranges of variations assumed for each parameter	Explanation
r	Exponential growth rate of the outbreak.	Uniform distribution between 0.21 and 0.30/day.	According to the estimations in the main text.
	The mean latent period.	Uniform distribution between 2.2 and 6 days.	We and others estimated the mean incubation period to be between 4.2 and 6 days. The lower bound for the mean latent period is set to 2.2 days to consider the possibility that an individual becomes infectious 2 days before symptom onset.
	The mean infectious period.	Uniform distribution between 4 and 14 days.	The range is set to incorporate a wide range of possible durations of infectious period. Note that if the mean duration of infectious period is longer than 14 days, we will under-estimate the value of R0.
